# Supplementary material for: Identification of antiplasmodial triterpenes from Keetia species using NMR-based metabolic profiling
Source: Metabolomics. 2019 Feb 21;15(3):27. doi: 10.1007/s11306-019-1487-4 (PMC6394458; doi:10.1007/s11306-019-1487-4)
Supplement: Supplementary file 5 — Supplementary material 5 (XLSX 204 KB) [file 11306_2019_1487_MOESM5_ESM.xlsx]

## Sheet: bucket_table
Primary ID	Species_abr	Tissues_abr	IC50 3D7	IC50 W2	10	9.96	9.92	9.88	9.84	9.8	9.76	9.72	9.68	9.64	9.6	9.56	9.52	9.48	9.44	9.4	9.36	9.32	9.28	9.24	9.2	9.16	9.12	9.08	9.04	9	8.96	8.92	8.88	8.84	8.8	8.76	8.72	8.68	8.64	8.6	8.56	8.52	8.48	8.44	8.4	8.36	8.32	8.28	8.24
M1	1	T	70	55.18	3.297e-05	3.993e-05	3.874e-05	3.594e-05	2.091e-05	2.821e-05	7.308e-05	5.431e-05	2.696e-05	6.31e-05	2.812e-05	2.228e-05	7.842e-05	1.911e-05	3.032e-05	3.118e-05	1.802e-05	1.205e-05	2.152e-05	1.937e-05	1.299e-05	1.054e-05	8.09e-06	8.03e-06	6.99e-06	1.639e-05	6.26e-06	5.587e-05	5.4e-06	1.446e-05	9.4e-06	1.817e-05	2.96e-06	6.49e-06	3.97e-06	1.07e-06	5.34e-06	9.515e-05	3.04e-06	5.7e-07	3.2e-07	6e-07	1.949e-05	2.316e-05	5e-06
M2	1	T	76.87	63.25	1.069e-05	2.01e-05	1.357e-05	2.821e-05	6.37e-06	1.127e-05	8.905e-05	2.619e-05	2.789e-05	5.972e-05	2.447e-05	1.249e-05	4.364e-05	2.358e-05	1.977e-05	4.611e-05	2.301e-05	4.55e-06	7.45e-06	3.81e-06	1.545e-05	6.7e-06	1.36e-06	7.9e-07	2.85e-06	9.6e-07	1.7e-06	6.82e-05	1.47e-05	5.98e-06	9.06e-06	2.381e-05	8.7e-07	1.56e-06	1.1e-06	3.2e-07	2.82e-06	5.951e-05	5.4e-07	0	4.9e-07	0	6.091e-05	6.031e-05	5.53e-06
M3	1	T	84.03	65.55	7.833e-05	6.234e-05	7.542e-05	3.594e-05	4.064e-05	5.741e-05	8.806e-05	0.00013633	4.231e-05	6.981e-05	5.577e-05	6.55e-05	5.502e-05	5.193e-05	4.207e-05	3.08e-05	2.887e-05	3.195e-05	5.671e-05	2.852e-05	1.953e-05	1.463e-05	1.792e-05	1.829e-05	1.245e-05	9.19e-06	1.894e-05	0.00011163	5.41e-06	1.774e-05	4.81e-06	1.481e-05	3.59e-06	1.525e-05	4.12e-06	2.54e-06	0.00012409	6.72e-06	5.16e-06	4.38e-06	6.17e-06	1.4e-07	6.077e-05	6.416e-05	1.012e-05
M4	1	T	72.04	58.2	4.035e-05	5.431e-05	3.099e-05	2.654e-05	6.729e-05	1.784e-05	7.94e-05	4.689e-05	2.891e-05	8.634e-05	1.662e-05	2.749e-05	8.636e-05	3.586e-05	2.385e-05	9.458e-05	2.424e-05	1.711e-05	1.796e-05	1.172e-05	2.263e-05	2.197e-05	1.175e-05	2.121e-05	6.57e-06	7.1e-06	7.15e-06	0.00016052	1.113e-05	3.188e-05	7.83e-06	4.414e-05	9.92e-06	5.86e-06	4.4e-06	3.26e-06	8.93e-06	7.225e-05	4.26e-06	3.13e-06	5.46e-06	5.37e-06	0.00013248	0.00014356	1.008e-05
M5	1	T	101.53	73.01	3.037e-05	4.058e-05	3.674e-05	5.211e-05	7.892e-05	4.313e-05	7.313e-05	0.00011674	2.765e-05	8.1e-05	3.174e-05	2.263e-05	5.76e-05	1.478e-05	5.913e-05	3.692e-05	3.337e-05	1.272e-05	1.315e-05	1.859e-05	2.168e-05	6.59e-06	3.67e-06	5.16e-06	8.97e-06	1.824e-05	8.86e-06	9.127e-05	9.46e-06	1.403e-05	1.046e-05	2.579e-05	6.33e-06	7.48e-06	3.92e-06	7e-06	0.00011985	4.85e-06	2.67e-06	6.71e-06	3.59e-06	2.84e-06	8.301e-05	8.565e-05	1.41e-06
M6	1	T	56.07	51.98	1.991e-05	2.468e-05	1.732e-05	1.856e-05	3.027e-05	2.137e-05	6.9e-05	1.767e-05	2.037e-05	0.00010663	2.25e-05	2.227e-05	6.867e-05	1.483e-05	9.87e-06	9.886e-05	1.149e-05	1.803e-05	1.161e-05	6.01e-06	3.85e-06	2.33e-06	2.7e-06	4.04e-06	4.5e-07	2.65e-06	1.19e-06	3.796e-05	1.28e-05	1.317e-05	0	8.085e-05	3.04e-06	2.33e-06	3.83e-06	2.2e-07	4.85e-06	8.534e-05	2.4e-07	1.3e-07	2.22e-06	4.7e-07	2.66e-05	4.145e-05	0
M7	1	T	57.07	52	2.132e-05	3.24e-05	2.45e-05	1.951e-05	3.098e-05	9.71e-06	3.373e-05	5.867e-05	1.51e-05	5.215e-05	0.00010272	2.622e-05	6.511e-05	2.286e-05	1.451e-05	0.00010702	1.597e-05	9.14e-06	1.8e-05	5.3e-06	1.286e-05	6.16e-06	4.17e-06	1.043e-05	2.19e-06	4.65e-06	2.99e-06	6.294e-05	1.608e-05	3.823e-05	8.88e-06	7.056e-05	6.54e-06	7e-06	2.84e-06	3.57e-06	4.38e-06	7.311e-05	1.69e-06	6.9e-07	2.05e-06	1.24e-06	5.363e-05	6.351e-05	2.97e-06
M8	1	T	43.24	39.09	3.561e-05	7.017e-05	5.265e-05	3.897e-05	4.258e-05	4.698e-05	7.264e-05	8.339e-05	4.324e-05	0.00014801	5.676e-05	5.224e-05	5.822e-05	3.026e-05	2.024e-05	0.00011736	4.913e-05	2.279e-05	4.167e-05	1.649e-05	2.604e-05	5.68e-06	1.696e-05	1.597e-05	1.96e-05	1.715e-05	1.731e-05	7.217e-05	1.059e-05	2.335e-05	1.372e-05	0.00010781	7.63e-06	1.066e-05	4.72e-06	9.31e-06	6.54e-06	6.234e-05	4.88e-06	1.44e-06	1.52e-06	2.68e-06	5.529e-05	9.338e-05	4.31e-06
M9	1	T	56.46	48.68	3.614e-05	5.603e-05	3.478e-05	2.98e-05	2.008e-05	2.675e-05	4.593e-05	5.438e-05	2.735e-05	0.00012076	5.689e-05	2.637e-05	4.448e-05	3.253e-05	2.036e-05	0.00010151	2.752e-05	1.936e-05	2.575e-05	9.18e-06	1.417e-05	8.34e-06	1.27e-06	4.39e-06	2.76e-06	4.19e-06	8.66e-06	0.00010524	1.008e-05	2.091e-05	5.27e-06	7.33e-05	1.86e-06	3.01e-06	4.02e-06	5.04e-06	7.07e-06	7.82e-05	1.7e-07	1.16e-06	1.56e-06	7.6e-07	9.445e-05	0.00011374	5.86e-06
M10	1	T	38.37	35.58	4.043e-05	6.56e-05	3.129e-05	2.346e-05	3.311e-05	2.123e-05	5.074e-05	7.3e-05	3.939e-05	0.00013973	4.598e-05	4.862e-05	7.109e-05	4.014e-05	2.579e-05	0.00010236	4.291e-05	1.784e-05	4.027e-05	8.15e-06	2.714e-05	1.871e-05	2.572e-05	1.267e-05	1.577e-05	1.904e-05	1.975e-05	5.925e-05	2.347e-05	2.2e-05	1.461e-05	6.568e-05	1.345e-05	1.292e-05	1.033e-05	1.288e-05	1.203e-05	5.945e-05	6.27e-06	4.75e-06	4.9e-06	9.85e-06	6.025e-05	9.676e-05	2.183e-05
M11	1	T	56.36	50.64	1.161e-05	4.264e-05	2.212e-05	2.266e-05	1.717e-05	1.652e-05	4.647e-05	4.413e-05	1.72e-05	0.00011712	1.722e-05	1.391e-05	5.102e-05	1.679e-05	7.37e-06	9.589e-05	1.042e-05	3.95e-06	1.455e-05	4.62e-06	6.6e-07	8.19e-06	2.56e-06	4.78e-06	2.41e-06	5.11e-06	5.37e-06	5.557e-05	2.78e-06	1.246e-05	7.1e-07	7.061e-05	3.6e-07	2.1e-07	8.1e-07	1.6e-07	7.6e-07	7.078e-05	8e-07	0	0	1.6e-07	5.617e-05	7.091e-05	3.3e-06
M12	1	T	59.4	74.98	5.097e-05	5.072e-05	3.596e-05	4.859e-05	5.182e-05	4.05e-05	4.832e-05	7.796e-05	2.914e-05	5.776e-05	0.00014498	4.696e-05	8.451e-05	5.278e-05	3.085e-05	0.00014327	2.94e-05	2.115e-05	3.03e-05	1.966e-05	2.34e-05	2.224e-05	1.389e-05	1.892e-05	1.548e-05	1.202e-05	9.49e-06	8.671e-05	2.673e-05	4.483e-05	1.036e-05	9.543e-05	5.68e-06	1.524e-05	1.164e-05	8.72e-06	8.19e-06	6.503e-05	6.31e-06	3.42e-06	6.71e-06	3.09e-06	5.305e-05	8.748e-05	3.99e-06
M13	1	T	75.65	89.5	1.939e-05	2.236e-05	1.605e-05	9.74e-06	1.446e-05	1.767e-05	3.15e-05	4.488e-05	9.81e-06	3.9e-05	8.908e-05	1.164e-05	3.341e-05	1.097e-05	1.435e-05	0.00010706	1.429e-05	3.19e-06	4.17e-06	3.06e-06	1.011e-05	1.88e-06	1.42e-06	1.29e-06	1.74e-06	3.81e-06	3.31e-06	8.547e-05	1.1e-05	1.374e-05	1.77e-06	6.745e-05	2.54e-06	6.21e-06	2.35e-06	3.56e-06	2.5e-07	5.205e-05	2e-07	6.5e-07	2e-08	1e-08	7.992e-05	9.886e-05	1.18e-06
M14	1	T	104.9	218.84	3.31e-06	4.457e-05	7.15e-06	1.183e-05	8.75e-06	4.71e-06	2.744e-05	5.187e-05	3.33e-06	6.61e-06	0.00015264	2.69e-05	3.309e-05	1.379e-05	2.04e-06	0.00013679	1.119e-05	4.89e-06	8.93e-06	4.1e-07	1.154e-05	2.4e-06	1.22e-06	1.7e-06	1.38e-06	1.4e-07	0	3.863e-05	1.085e-05	6.42e-06	1.06e-06	0.00011606	8e-08	1.67e-06	1.5e-07	2.7e-07	0	5.095e-05	1.2e-07	0	0	3e-07	4.437e-05	5.981e-05	1.7e-07
M15	1	T	83.01	141.77	4.03e-06	3.875e-05	1.066e-05	2.85e-06	8.16e-06	3.72e-06	1.882e-05	6.208e-05	1.267e-05	9.28e-06	0.0001558	2.571e-05	4.319e-05	1.104e-05	2.98e-06	0.00012381	1.272e-05	2.92e-06	1.321e-05	2.2e-06	2.539e-05	2.64e-06	1.52e-06	4.63e-06	2.9e-07	6.8e-07	2.52e-06	5.882e-05	2.149e-05	1.19e-05	1.74e-06	0.00010231	1.1e-07	2.62e-06	1.31e-06	1.35e-06	8e-07	4.623e-05	5e-07	1.22e-06	0	0	4.927e-05	7.29e-05	1.4e-07
M16	1	T	91.68	163.77	2.27e-05	3.939e-05	2.303e-05	1.622e-05	3.544e-05	8.64e-06	5.732e-05	4.726e-05	2.731e-05	0.00011776	3.125e-05	2.048e-05	7.153e-05	1.51e-05	2.01e-05	0.00013092	1.188e-05	9.04e-06	1.11e-05	5.24e-06	1.403e-05	2.33e-06	1.89e-06	4.3e-07	3.55e-06	4.43e-06	2.67e-06	0.00014779	1.83e-05	1.678e-05	9.8e-07	0.00010091	3.6e-07	5.13e-06	1.77e-06	6.37e-06	8.8e-07	8.93e-05	0	3.36e-06	7.5e-07	3.1e-07	0.00013559	0.00015767	2.18e-06
M17	1	T	104.91	143.95	1.611e-05	6.738e-05	3.037e-05	1.094e-05	1.093e-05	2.862e-05	3.483e-05	0.00010722	1.364e-05	2.058e-05	0.00023651	2.508e-05	2.765e-05	4.19e-05	1.334e-05	0.00022115	3.145e-05	2.726e-05	1.652e-05	4.23e-06	1.884e-05	7.35e-06	2.45e-06	4.92e-06	3.05e-06	5e-06	3.11e-06	5.247e-05	1.154e-05	2.467e-05	9.3e-07	0.00019495	3.61e-06	8.13e-06	2.46e-06	1.07e-06	1.23e-06	7.13e-05	1.04e-06	1.85e-06	8.7e-07	2.09e-06	4.098e-05	9.524e-05	4.21e-06
M18	1	T	105.48	161.34	7.63e-06	4.76e-05	9.13e-06	1.99e-06	8.45e-06	8.56e-06	2.161e-05	6.366e-05	7.16e-06	9.24e-06	0.00016536	2.079e-05	4.187e-05	2.239e-05	6.33e-06	0.00016881	8.85e-06	1.797e-05	7.12e-06	5.4e-07	1.212e-05	1.09e-06	3.11e-06	4.2e-07	1.76e-06	2.8e-07	2.17e-06	0.00010641	3.248e-05	1.236e-05	6.6e-07	0.00013203	4.2e-07	6.49e-06	2.09e-06	1.01e-06	2.69e-06	5.658e-05	0	2.3e-07	3.1e-07	0	0.00010626	0.00014608	3.57e-06
M19	1	T	255.05	197.47	1.828e-05	5.802e-05	1.805e-05	2.144e-05	2.869e-05	2.009e-05	5.327e-05	7.299e-05	1.842e-05	0.00014108	3.967e-05	1.416e-05	6.584e-05	4.771e-05	2.025e-05	0.00014123	1.516e-05	1.982e-05	1.086e-05	5.73e-06	1.311e-05	6.08e-06	4.12e-06	1.187e-05	5.03e-06	5.97e-06	4.53e-06	0.00011688	6.93e-06	2.182e-05	6.9e-06	0.00013599	5.08e-06	4.11e-06	1.02e-06	1.48e-06	3.35e-06	9.835e-05	5.45e-06	6.4e-07	8.7e-07	4.2e-07	6.669e-05	0.00010356	3.89e-06
M20	1	T	89.29	136.23	3.798e-05	6.835e-05	4.653e-05	3.544e-05	3.604e-05	1.876e-05	4.282e-05	0.0001038	3.333e-05	0.00014603	4.197e-05	2.501e-05	4.867e-05	4.492e-05	2.298e-05	0.00012801	3.893e-05	1.28e-05	1.404e-05	1.376e-05	1.562e-05	2.584e-05	1.02e-05	8.24e-06	5.07e-06	6.1e-06	8.86e-06	0.00012167	1.691e-05	2.458e-05	6.98e-06	9.943e-05	8.71e-06	1.803e-05	5.75e-06	6.6e-07	3.62e-06	0.00012854	7.63e-06	9.3e-07	2.34e-06	1.4e-07	0.00010324	0.00011666	1.144e-05
M21	1	T	53.93	52.27	2.066e-05	8.001e-05	1.806e-05	6.65e-06	1.428e-05	1.794e-05	3.538e-05	0.00010318	1.482e-05	1.801e-05	0.00025307	4.447e-05	3.491e-05	4.905e-05	9.89e-06	0.00022566	3.231e-05	4.548e-05	2.416e-05	5.85e-06	6.03e-06	4.17e-06	5.04e-06	1.3e-06	3.71e-06	1.1e-06	3.89e-06	5.382e-05	1.394e-05	1.717e-05	6.6e-07	0.00022555	1.97e-06	2.299e-05	1.19e-06	1.3e-07	2.51e-06	4.926e-05	7.8e-07	6.3e-07	0	2.07e-06	4.527e-05	0.00010398	2.74e-06
M22	1	T	39.54	70.48	2.692e-05	8.773e-05	3.791e-05	1.507e-05	3.635e-05	2.358e-05	4.435e-05	9.461e-05	3.115e-05	0.00011147	0.00015857	2.974e-05	6.036e-05	2.845e-05	1.852e-05	0.00019946	3.258e-05	1.028e-05	1.023e-05	5.65e-06	1.222e-05	2.248e-05	6.27e-06	1.266e-05	7.68e-06	3.63e-06	3.45e-06	0.00012408	2.162e-05	8.8e-06	6.24e-06	0.00016211	5.2e-07	1.406e-05	5.14e-06	6.27e-06	3.54e-06	0.00010187	1.76e-06	7.9e-07	1.92e-06	9.5e-07	0.00011705	0.00015645	5.74e-06
M23	1	T	66.02	89.07	3.332e-05	0.000117	2.605e-05	2.529e-05	3.376e-05	3.34e-05	4.258e-05	0.00015532	3.354e-05	3.123e-05	0.00027526	4.08e-05	3.769e-05	4.189e-05	1.691e-05	0.00025963	1.709e-05	2.996e-05	2.37e-05	1.34e-05	3.913e-05	7.73e-06	6.77e-06	1.161e-05	1.307e-05	1.034e-05	3.66e-06	0.00013315	3.826e-05	3.94e-05	1.61e-06	0.00023604	3.92e-06	2.335e-05	4.46e-06	5.41e-06	8.63e-06	5.434e-05	1.45e-06	1.57e-06	1.23e-06	1.14e-06	0.00011933	0.00020412	1.234e-05
M24	1	T	82.57	82.91	9.13e-06	7.146e-05	8.74e-06	1.003e-05	5.98e-06	1.546e-05	3.234e-05	0.00010363	1.521e-05	7.46e-06	0.000258	3.98e-05	2.343e-05	2.765e-05	1.089e-05	2.918e-05	0.00022187	2.234e-05	1.081e-05	2.92e-06	3.044e-05	1.19e-06	3.26e-06	2.25e-06	2.2e-07	3.3e-07	9.7e-07	6.509e-05	3.982e-05	2.772e-05	9e-08	0.00021023	7.9e-07	1.035e-05	1.88e-06	1.22e-06	1.3e-07	4.887e-05	7.7e-07	9.1e-07	0	1e-07	4.874e-05	9.98e-05	4.77e-06
M25	1	T	61.01	71.45	7.27e-06	5.456e-05	2.601e-05	9.93e-06	1.114e-05	1.442e-05	3.593e-05	0.00010001	1.371e-05	0.0001984	1.864e-05	1.485e-05	2.513e-05	3.1e-06	1.086e-05	0.00017549	1.178e-05	1.026e-05	3.6e-06	4.27e-06	3.22e-06	2.89e-06	1.62e-06	2.52e-06	2.94e-06	5.01e-06	1.4e-06	5.536e-05	5.5e-06	7.96e-06	3.71e-06	0.00013492	5.98e-06	3.35e-06	4.3e-07	0	0.00011678	1.27e-06	0	4.5e-07	0	0	4.797e-05	8.392e-05	0
M26	1	T	52.34	53.82	1.438e-05	5.758e-05	3.386e-05	1.058e-05	2.301e-05	1.321e-05	3.169e-05	9.192e-05	2.092e-05	2.455e-05	0.00020116	3.738e-05	4.494e-05	1.803e-05	8.45e-06	0.00020012	1.986e-05	8.33e-06	1.031e-05	4.14e-06	5.84e-06	7.93e-06	3.42e-06	3.23e-06	9.02e-06	3.39e-06	6.29e-06	0.00010305	7.85e-06	1.371e-05	1.88e-06	0.000168	3.35e-06	8.15e-06	3.29e-06	1.13e-06	4.35e-06	6.967e-05	2.22e-06	2.26e-06	7.4e-07	4e-07	8.624e-05	0.00011174	3.25e-06
M27	1	T	67.39	53.54	3.948e-05	0.00015181	5.403e-05	4.289e-05	4.018e-05	6.008e-05	7.933e-05	0.00019521	7.065e-05	5.487e-05	0.00030131	0.00020252	9.82e-05	8.977e-05	5.108e-05	5.144e-05	0.00040373	7.564e-05	5.341e-05	2.61e-05	3.763e-05	2.453e-05	2.723e-05	3.489e-05	1.972e-05	2.161e-05	3.343e-05	0.00018206	6.089e-05	8.411e-05	2.155e-05	0.00035808	2.863e-05	6.869e-05	4.118e-05	4.878e-05	2.912e-05	0.00010662	9.22e-06	8.05e-06	1.692e-05	1.352e-05	0.00019059	0.00032951	6.893e-05
M28	1	L	32.37	23.59	9.05e-06	2.178e-05	1.615e-05	1.933e-05	2.272e-05	2.907e-05	1.759e-05	9.264e-05	0.0001108	7.33e-06	1.911e-05	0.00037097	2.35e-05	8.715e-05	7.219e-05	9.34e-06	0.00034598	4.616e-05	7.87e-06	4.13e-06	1.762e-05	1.62e-06	3e-07	2.7e-06	3.17e-06	1.35e-06	7.87e-06	5.871e-05	3.446e-05	0.00012713	1.004e-05	0.00028902	3.003e-05	4.14e-06	1.87e-06	7.6e-07	1.11e-06	4.624e-05	3.9e-07	3e-08	0	3.3e-07	6.386e-05	7.448e-05	3.3e-07
M29	1	L	36.53	26.57	2.476e-05	5.953e-05	2.532e-05	2.73e-05	4.94e-05	2.722e-05	3.271e-05	0.0001576	2.459e-05	2.49e-05	0.00023176	4.845e-05	3.801e-05	0.00010394	1.674e-05	0.00023037	4.257e-05	2.172e-05	8.38e-06	9.1e-06	1.962e-05	2.62e-06	3.57e-06	4.37e-06	7.3e-06	1.082e-05	8.69e-06	7.68e-05	1.039e-05	9.366e-05	2.92e-06	0.00015731	6.61e-06	6.34e-06	1.86e-06	1.51e-06	2.81e-06	7.701e-05	2.11e-06	1.6e-07	1.66e-06	2.02e-06	7.081e-05	8.037e-05	1.07e-05
M30	1	L	25.28	19.1	3.124e-05	4.024e-05	3.273e-05	3.275e-05	3.168e-05	2.093e-05	3.399e-05	0.00010418	2.813e-05	0.00010068	0.00012074	4.461e-05	8.802e-05	5.07e-05	2.281e-05	0.00017842	4.859e-05	2.628e-05	2.921e-05	1.317e-05	2.363e-05	1.036e-05	8.53e-06	6.06e-06	1.2e-05	8.67e-06	9.24e-06	7.015e-05	6.69e-06	5.285e-05	8.26e-06	0.00010173	1.373e-05	1.01e-05	4.66e-06	4.62e-06	1.05e-05	7.529e-05	1.35e-06	3.94e-06	4.63e-06	1.16e-06	6.386e-05	8.64e-05	5.11e-06
M31	1	L	26.9	25.87	1.661e-05	1.769e-05	1.817e-05	1.402e-05	3.013e-05	8.66e-06	1.664e-05	8.535e-05	1.716e-05	6.701e-05	9.182e-05	3.874e-05	7.351e-05	4.075e-05	8.65e-06	0.00011026	2.934e-05	1.538e-05	1.216e-05	3.36e-06	1.017e-05	5.12e-06	5.07e-06	5.66e-06	2.1e-06	2.54e-06	7.06e-06	6.381e-05	3.25e-06	4.346e-05	1.06e-06	9.198e-05	9.3e-07	9.62e-06	1.15e-06	5.63e-06	2.96e-06	6.493e-05	7.4e-07	1.03e-06	1.64e-06	2.27e-06	6.991e-05	6.796e-05	1.7e-06
M32	1	L	32.81	27.82	3.691e-05	5.88e-05	3.039e-05	3.07e-05	4.232e-05	3.913e-05	4.185e-05	0.00010889	2.753e-05	8.624e-05	0.00010529	6.429e-05	9.827e-05	6.391e-05	4.647e-05	0.00014415	4.657e-05	2.483e-05	2.054e-05	7.8e-06	2.206e-05	1.007e-05	1.041e-05	9.99e-06	1.133e-05	1.572e-05	7.21e-06	0.00014196	2.569e-05	1.865e-05	1.125e-05	7.97e-05	9.72e-06	1.698e-05	1.732e-05	1.727e-05	2.174e-05	8.687e-05	9.96e-06	2.55e-06	1.49e-06	1.69e-06	0.00012917	0.0001473	1.918e-05
M33	1	L	56.99	45.08	2.155e-05	2.92e-05	2.938e-05	4.638e-05	4.065e-05	3.742e-05	3.464e-05	0.00014756	2.728e-05	3.319e-05	0.0003385	6.639e-05	5.323e-05	0.00011609	1.198e-05	0.00022769	0.00010158	5.192e-05	1.978e-05	7.29e-06	3.604e-05	1.185e-05	6.79e-06	9.17e-06	6.16e-06	1.724e-05	7.64e-06	0.00010101	2.427e-05	8.32e-05	4.86e-06	0.00025233	1.054e-05	5.46e-06	5.41e-06	1.66e-06	5.44e-06	7.88e-05	3.8e-07	3.52e-06	1.27e-06	2.83e-06	8.487e-05	0.00011947	1.238e-05
M34	1	L	25.8	21.96	3.098e-05	3.331e-05	2.323e-05	2.537e-05	3.278e-05	3.148e-05	3.05e-05	0.00012966	2.467e-05	2.189e-05	0.0002382	3.011e-05	1.839e-05	0.00012542	7.1e-06	0.00023798	3.208e-05	1.675e-05	1.237e-05	1.86e-06	2.91e-06	1.93e-06	2.83e-06	3.38e-06	2.99e-06	3.25e-06	2.88e-06	2.912e-05	6.37e-06	6.715e-05	2.64e-06	0.00018164	6.87e-06	5.2e-06	5.4e-07	1.35e-06	3.316e-05	5.848e-05	3.56e-06	7.5e-07	0	2.22e-06	2.01e-05	1.662e-05	1.5e-06
M35	1	L	50.41	51.1	1.634e-05	3.921e-05	2.134e-05	1.029e-05	1.713e-05	2.406e-05	1.178e-05	0.00010666	3.786e-05	1.641e-05	0.00021024	9.925e-05	4.394e-05	9.287e-05	3.522e-05	1.862e-05	0.00025546	3.802e-05	1.184e-05	5.9e-06	1.375e-05	8.22e-06	4.45e-06	4.19e-06	5.9e-07	6.59e-06	7.46e-06	0.00010624	3.786e-05	5.537e-05	5.49e-06	0.00022809	1.77e-05	5.67e-06	1.05e-05	5.15e-06	2.54e-06	4.011e-05	3.22e-06	1.73e-06	1.4e-06	3.75e-06	0.00012237	0.00015417	1.682e-05
M36	1	L	32.77	32.11	9.36e-06	4.791e-05	2.176e-05	9.9e-06	1.436e-05	8.57e-06	1.625e-05	0.00012105	4.369e-05	1.415e-05	0.00022365	0.00017856	3.502e-05	6.561e-05	2.238e-05	1.315e-05	0.0003465	3.338e-05	5.69e-06	3.07e-06	1.24e-05	2.15e-06	2.15e-06	2.8e-06	3.56e-06	2.48e-06	3.82e-06	8.9e-05	2.725e-05	4.793e-05	4.49e-06	0.00028562	2.203e-05	4.65e-06	9.8e-07	3.67e-06	3.68e-06	2.864e-05	8.4e-07	4.4e-07	6.3e-07	3.8e-07	9.564e-05	0.00013356	1.085e-05
M37	1	L	54.17	36.51	5.4e-06	6.991e-05	3.453e-05	7.24e-06	7.69e-06	2.23e-05	2.017e-05	4.461e-05	0.00021779	1.153e-05	1.303e-05	0.00043403	4.977e-05	6.106e-05	8.036e-05	1.645e-05	0.0003305	8.799e-05	1.307e-05	4.24e-06	4.66e-06	2.54e-06	2.34e-06	1.5e-06	4.43e-06	1.85e-06	4e-07	2.978e-05	1.576e-05	7.702e-05	1.451e-05	0.00029024	9.567e-05	5.85e-06	1.36e-06	1.06e-06	4.3e-07	3.759e-05	0	1e-07	1.43e-06	2.7e-07	4.749e-05	9.38e-05	3.493e-05
M38	1	L	52.01	38.45	1.067e-05	6.27e-05	1.856e-05	1.466e-05	1.123e-05	2.691e-05	1.582e-05	7.39e-06	0.00020956	1.52e-05	1.635e-05	0.00030849	0.00019309	9.21e-06	0.00010803	2.724e-05	1.396e-05	0.00040274	2.911e-05	5.29e-06	3.89e-06	1.63e-06	1.51e-06	2.32e-06	1.42e-06	2.87e-06	2.5e-06	3.398e-05	3.271e-05	9.184e-05	1.079e-05	0.00029415	0.00011653	5.29e-06	1.02e-06	1.03e-06	1.3e-06	2.324e-05	1.54e-06	1.07e-06	0	2.4e-07	5.915e-05	8.816e-05	2.58e-06
M39	1	L	50.28	39.76	1.298e-05	0.00016002	6.741e-05	4.433e-05	1.537e-05	2.106e-05	2.567e-05	0.00026504	4.112e-05	4.799e-05	0.00034104	4.829e-05	0.00011781	0.00017776	7.94e-06	0.00026074	9.019e-05	3.306e-05	1.445e-05	7.32e-06	8.518e-05	1.781e-05	6.41e-06	4.64e-06	1.43e-06	6.3e-06	1.027e-05	0.00016752	3.426e-05	8.218e-05	7.6e-06	0.00024137	6.92e-06	3.66e-06	1.114e-05	2.6e-06	7.415e-05	5.62e-06	3.4e-07	4.1e-07	9.4e-07	1.161e-05	0.00022128	0.00027706	3.28e-05
M40	1	L	48.53	40.08	6.65e-06	6.507e-05	1.997e-05	9.38e-06	1.078e-05	1.294e-05	1.437e-05	0.00013423	5.762e-05	1.22e-05	0.00022175	0.00013648	9.86e-06	7.954e-05	2.231e-05	9.3e-06	0.00031984	2.052e-05	3.9e-06	2.29e-06	3.46e-06	2.58e-06	8e-07	1.2e-07	7.6e-07	2.3e-07	3.34e-06	3.355e-05	5.99e-06	6.04e-05	3.8e-07	0.00026339	5.77e-06	2.07e-06	4e-08	0	4.6e-07	2.398e-05	1.06e-06	0	0	1.1e-06	3.031e-05	6.916e-05	1.88e-06
M41	1	L	44.34	27.72	1.145e-05	4.455e-05	1.475e-05	3.25e-06	4.18e-06	2.24e-06	3.236e-05	1.657e-05	0.00011656	9.325e-05	1.591e-05	3.695e-05	0.00033629	0.00018806	1.517e-05	0.00011277	3.652e-05	8.79e-06	0.00040708	1.484e-05	3.54e-06	1.74e-06	7.3e-07	1.5e-06	2.27e-06	2.08e-06	3.83e-06	1.402e-05	3.635e-05	8.576e-05	1.961e-05	0.00029105	0.00012334	1.904e-05	2.61e-06	2.75e-06	2.14e-06	4.324e-05	3.4e-07	6.1e-07	4.9e-07	2.5e-07	3.889e-05	7.211e-05	6.53e-06
M42	1	L	50.11	39.83	1.399e-05	7.002e-05	2.279e-05	1.056e-05	1.212e-05	1.503e-05	3.567e-05	3.724e-05	0.00016329	7.871e-05	1.801e-05	7.032e-05	0.00038874	0.00018158	6.229e-05	9.034e-05	4.006e-05	7.504e-05	0.00039131	1.016e-05	9.57e-06	4.92e-06	4.15e-06	2.94e-06	7.14e-06	4.53e-06	4.88e-06	3.07e-05	5.705e-05	0.00010885	2.364e-05	0.00030509	0.00015728	1.778e-05	4.11e-06	4.42e-06	8.25e-06	4.173e-05	1.1e-06	1.6e-06	1.32e-06	2.21e-06	5.723e-05	0.00010243	1.736e-05
M43	1	L	96.44	81.19	1.66e-05	0.00010348	2.709e-05	1.382e-05	1.819e-05	2.39e-05	1.338e-05	0.00012628	8.148e-05	1.115e-05	0.00012043	0.00031243	9.265e-05	7.217e-05	4.159e-05	1.549e-05	0.00042766	4.511e-05	2.167e-05	1.165e-05	3.402e-05	4.85e-06	2.12e-06	5.42e-06	2.85e-06	3.97e-06	2.19e-06	3.172e-05	1.681e-05	3.655e-05	8.57e-06	0.00032794	2.618e-05	3.176e-05	4e-07	6.59e-06	4.56e-06	3.863e-05	1.8e-07	7.7e-07	9.1e-07	2.32e-06	4.734e-05	9.998e-05	1.377e-05
M44	1	L	82.12	78.17	1.82e-05	7.965e-05	9.44e-06	9.72e-06	1.35e-05	8.59e-06	1.43e-05	0.00011913	2.173e-05	6.36e-06	0.00039541	4.979e-05	1.534e-05	5e-05	1.406e-05	4.593e-05	0.00037192	4.384e-05	1.67e-06	3.6e-07	8.83e-06	2.8e-06	5.79e-06	1.23e-06	2.67e-06	2.15e-06	8.4e-07	4.015e-05	9.49e-06	1.063e-05	8.9e-07	0.00032617	2.51e-06	1.959e-05	6.6e-07	6.5e-07	4.06e-06	3.14e-05	1.03e-06	6.5e-07	1.4e-07	6e-08	2.674e-05	7.91e-05	8.9e-07
M45	1	L	155.84	94.04	4.702e-05	0.00016312	2.868e-05	2.786e-05	2.09e-05	4.718e-05	2.667e-05	5.421e-05	0.00025517	4.481e-05	4.381e-05	0.00066281	0.00018722	4.215e-05	8.522e-05	2.051e-05	0.0002254	0.0004441	7.639e-05	4.42e-06	4.327e-05	2.143e-05	7.45e-06	7.16e-06	8.51e-06	6.32e-06	4.97e-06	4.494e-05	2.46e-05	2.688e-05	1.936e-05	0.00022519	0.00037291	7.325e-05	5e-06	1.45e-06	1.314e-05	4.187e-05	3.01e-06	6.1e-07	1.46e-06	7.53e-06	8.786e-05	0.00017939	2.194e-05
M46	1	L	114.26	76.65	3.644e-05	0.00018976	3.613e-05	1.813e-05	2.108e-05	3.12e-05	3.984e-05	2.345e-05	0.00029789	6.382e-05	2.421e-05	7.892e-05	0.00072048	0.00016256	3.142e-05	8.51e-05	3.054e-05	0.00064919	3.579e-05	8.746e-05	2.566e-05	5.978e-05	1.246e-05	3.64e-06	8.79e-06	3.95e-06	1.064e-05	3.202e-05	5.26e-05	5.722e-05	4.06e-05	3.965e-05	0.00060661	8.376e-05	4.23e-06	7.55e-06	6.89e-06	6.289e-05	1.18e-06	2.12e-06	1.32e-06	5.09e-06	0.00010538	0.00021829	3.079e-05
M47	1	L	110.48	80.61	2.802e-05	0.00015034	3.175e-05	2.677e-05	2.014e-05	4.718e-05	1.105e-05	0.00014688	0.00013382	1.881e-05	7.365e-05	0.00044569	0.0001186	5.795e-05	4.198e-05	1.938e-05	0.00048685	1.374e-05	6.704e-05	1.98e-06	3.719e-05	2.6e-06	5.21e-06	3.36e-06	1.265e-05	3.73e-06	3.3e-06	6.72e-05	2.461e-05	3.766e-05	9.44e-06	0.00038261	5.283e-05	4.321e-05	2.24e-06	3.1e-06	9.58e-06	4.198e-05	1.6e-07	2.95e-06	8.7e-07	1.313e-05	8.47e-05	0.00017638	6.35e-06
M49	1	L	734.13	184.73	5.013e-05	0.00016091	4.424e-05	1.221e-05	2.729e-05	3.811e-05	3.667e-05	3.233e-05	0.00027946	6.716e-05	2.857e-05	7.164e-05	0.0005632	0.0001443	7.114e-05	6.808e-05	5.523e-05	0.0004674	3.097e-05	6.196e-05	4.08e-05	8.74e-05	1.619e-05	3.63e-06	7.28e-06	6.49e-06	8.41e-06	4.648e-05	7.094e-05	5.982e-05	3.362e-05	3.192e-05	0.00041994	5.409e-05	6.39e-06	1.74e-06	8.9e-07	3.693e-05	1.85e-06	3.65e-06	8.2e-07	3.054e-05	0.00017265	0.00021113	3.511e-05
M50	1	L	303.44	93.91	0.00010937	0.00014805	4.437e-05	9.03e-06	7.8e-06	2.813e-05	4.58e-05	3.027e-05	0.00029911	0.00010426	1.507e-05	3.182e-05	0.00040925	0.00060109	2.355e-05	4.689e-05	5.379e-05	0.00014845	0.00066202	8.394e-05	2.29e-06	3.367e-05	2.33e-06	8.2e-07	4.17e-06	7.8e-07	5.66e-06	9.27e-06	3.029e-05	3.652e-05	1.46e-05	0.00013303	0.00060801	8.578e-05	1.41e-06	1.1e-06	1.16e-06	1.674e-05	3.4e-07	1.9e-07	4.6e-07	2.086e-05	0.00011458	0.00014833	3.114e-05
M51	1	L	355.98	101.53	3.15e-05	0.00012464	3.06e-05	1.74e-05	2.445e-05	1.977e-05	3.232e-05	2.7e-05	0.00026032	3.371e-05	2.165e-05	0.00015328	0.00060052	2.366e-05	7.685e-05	6.185e-05	4.862e-05	0.00056266	8.888e-05	5.28e-06	2.687e-05	2.601e-05	1.38e-06	2.86e-06	6.99e-06	3.04e-06	6.88e-06	4.674e-05	4.325e-05	3.423e-05	1.919e-05	9.14e-05	0.00044142	5.61e-05	4.23e-06	6.3e-07	1.93e-06	3.101e-05	4.1e-06	9.6e-07	1.5e-07	3.7e-06	9.599e-05	0.00016288	1.855e-05
M52	1	L	274.56	115.79	4.985e-05	0.00012366	3.369e-05	1.775e-05	2.191e-05	3.967e-05	2.511e-05	2.027e-05	0.00029171	7.583e-05	3.773e-05	0.00013005	0.0007504	5.921e-05	8.329e-05	5.215e-05	6.694e-05	0.00061428	7.104e-05	1.402e-05	5.498e-05	7.631e-05	1.63e-06	8.2e-07	3.49e-06	2.85e-06	5.37e-06	4.241e-05	4.821e-05	4.03e-05	1.512e-05	7.639e-05	0.00048914	7.024e-05	1.03e-06	4.3e-07	1.22e-06	2.575e-05	4.9e-07	2.49e-06	1.9e-06	2.197e-05	0.00017657	0.0001804	1.214e-05
M53	1	L	153.82	116.32	2.189e-05	0.00018236	3.635e-05	1.525e-05	1.814e-05	2.229e-05	3.562e-05	1.961e-05	0.0003033	3.144e-05	1.306e-05	2.528e-05	0.00069538	0.000165	2.972e-05	4.897e-05	3.608e-05	0.00019448	0.00050151	6.138e-05	8.82e-06	1.965e-05	5.85e-06	2.96e-06	2.74e-06	2.7e-06	1.48e-06	1.412e-05	2.267e-05	4.393e-05	7.79e-06	0.00014593	0.00049781	6.745e-05	2.94e-06	3.72e-06	6.7e-07	2.926e-05	7.5e-07	1.51e-06	5.8e-07	2.06e-06	3.92e-05	0.00018392	2.932e-05
M54	1	L	242.43	115.44	3.552e-05	0.00010538	3.597e-05	2.295e-05	2.6e-05	2.276e-05	1.865e-05	0.00012381	5.996e-05	3.743e-05	9.436e-05	9.377e-05	6.14e-05	4.451e-05	3.787e-05	2.563e-05	0.00015933	2.61e-05	1.862e-05	1.22e-05	1.209e-05	4.747e-05	1.272e-05	1.063e-05	1.231e-05	7.79e-06	9.51e-06	1.097e-05	9.047e-05	2.606e-05	1.217e-05	0.00011612	2.707e-05	1.301e-05	8.15e-06	1.268e-05	6.99e-06	3e-05	6.73e-06	4.03e-06	3.34e-06	2.966e-05	0.00010528	0.00012158	2.342e-05
M55	1	L	117.69	87.63	1.134e-05	0.0001509	3.442e-05	8.68e-06	1.462e-05	1.626e-05	2.361e-05	2.235e-05	0.00021189	4.408e-05	1.76e-05	1.768e-05	0.00065545	0.00010398	3.105e-05	3.805e-05	3.437e-05	0.00018978	0.00042861	5.143e-05	2.148e-05	1.798e-05	3.8e-06	3.12e-06	8.4e-06	4.8e-06	1.5e-06	1.405e-05	3.814e-05	4.671e-05	1.319e-05	0.00014477	0.00043429	4.765e-05	1.18e-06	2.1e-06	3.73e-06	2.627e-05	1.9e-06	1.12e-06	3.5e-07	2.36e-06	4.767e-05	0.00015982	2.105e-05
M57	2	T	358.98	358.57	9.115e-05	8.095e-05	0.00012287	0.00010719	0.0001042	8.241e-05	0.00012248	0.00021236	0.00012699	0.00012662	0.00010554	0.00015856	0.00011961	8.039e-05	0.00012372	0.00016923	0.0001019	9.099e-05	7.518e-05	0.00011137	0.00010299	9.99e-05	4.673e-05	7.328e-05	9.351e-05	5.717e-05	7.755e-05	0.00035034	6.511e-05	6.726e-05	3.519e-05	8.302e-05	6.944e-05	9.471e-05	8.399e-05	5.695e-05	0.00020727	6.871e-05	5.785e-05	5.161e-05	4.446e-05	4.479e-05	0.00025443	0.00030602	8.891e-05
M58	2	T	170.79	85.24	1.903e-05	3.842e-05	2.402e-05	1.792e-05	2.781e-05	2.846e-05	5.753e-05	4.411e-05	4.37e-05	7.879e-05	3.039e-05	2.259e-05	3.711e-05	2.996e-05	0.00013376	3.881e-05	3.271e-05	1.825e-05	1.856e-05	1.553e-05	1.106e-05	1.246e-05	8.92e-06	1.25e-05	6.52e-06	1.191e-05	7.36e-06	3.934e-05	7.3e-06	1.102e-05	9.16e-06	3.908e-05	3.9e-06	2.16e-06	9.11e-06	7.9e-06	1.88e-06	4.843e-05	2.33e-06	2.25e-06	7e-07	2.19e-06	2.383e-05	3.609e-05	1.14e-06
M59	2	T	353.28	252.78	9.234e-05	9.231e-05	5.362e-05	7.715e-05	4.196e-05	7.998e-05	0.00013223	0.00016288	8.33e-05	0.00013724	7.49e-05	0.0001236	7.416e-05	8.283e-05	0.00011991	0.00012032	0.00012176	7.866e-05	6.756e-05	8.254e-05	8.598e-05	8.286e-05	5.767e-05	7.128e-05	4.358e-05	5.797e-05	5.665e-05	0.00027858	3.649e-05	7.305e-05	3.18e-05	0.0001193	3.536e-05	6.612e-05	7.771e-05	7.584e-05	3.706e-05	0.0001379	4.634e-05	2.782e-05	3.849e-05	2.602e-05	0.00025476	0.0003158	5.603e-05
M60	2	T	157.92	60.26	3.327e-05	6.751e-05	2.985e-05	2.823e-05	4.184e-05	3.092e-05	4.543e-05	6.625e-05	4.224e-05	0.00012192	3.462e-05	2.745e-05	9.271e-05	9.182e-05	7.174e-05	3.88e-05	6.331e-05	3.924e-05	4.035e-05	2.432e-05	4.671e-05	3.074e-05	1.78e-05	1.632e-05	1.446e-05	2.645e-05	1.58e-05	7.929e-05	2.009e-05	9.28e-06	2.073e-05	5.579e-05	7.55e-06	1.305e-05	2.379e-05	1.759e-05	1.122e-05	6.021e-05	1.784e-05	3.09e-06	8.24e-06	1.461e-05	7.393e-05	0.00010475	1.554e-05
M61	2	T	120.83	94.43	2.332e-05	5.259e-05	3.264e-05	2.025e-05	3.515e-05	2.484e-05	4.801e-05	3.866e-05	2.167e-05	7.203e-05	3.236e-05	1.608e-05	4.234e-05	2.684e-05	8.746e-05	2.48e-05	5.534e-05	1.399e-05	1.481e-05	9.42e-06	1.762e-05	1.47e-05	4.86e-06	8.38e-06	5.31e-06	1.069e-05	5.9e-06	5.464e-05	5.24e-06	7.48e-06	2.91e-06	3.038e-05	1.88e-06	5.66e-06	5.26e-06	4.16e-06	2.07e-06	5.535e-05	4.58e-06	2.19e-06	1.9e-07	3.82e-06	4.741e-05	5.54e-05	1.56e-06
M62	2	T	92.73	56.57	3.926e-05	7.26e-05	3.698e-05	2.889e-05	2.962e-05	3.599e-05	4.362e-05	0.00011961	4.694e-05	0.00016828	5.885e-05	3.746e-05	0.00010023	3.96e-05	4.817e-05	0.0001491	6.78e-05	2.963e-05	3.381e-05	1.195e-05	7.487e-05	2.756e-05	2.22e-05	2.95e-05	2.196e-05	1.456e-05	2.468e-05	8.755e-05	1.393e-05	2.547e-05	1.53e-05	0.000103	1.618e-05	2.178e-05	1.497e-05	1.507e-05	1.129e-05	7.042e-05	1.483e-05	7.98e-06	1.005e-05	2.61e-05	9.19e-05	0.00011767	8.42e-06
M63	2	T	151.73	82.46	3.437e-05	7.911e-05	3.688e-05	2.767e-05	2.59e-05	3.636e-05	4.897e-05	9.856e-05	4.356e-05	0.00020068	3.964e-05	2.587e-05	4.893e-05	2.929e-05	4.029e-05	0.00012062	4.29e-05	1.909e-05	2.394e-05	1.211e-05	3.622e-05	1.923e-05	1.299e-05	9e-06	1.264e-05	8.31e-06	1.957e-05	5.441e-05	7.37e-06	1.828e-05	8.27e-06	7.576e-05	7.87e-06	9.08e-06	1.008e-05	3.65e-06	8.82e-06	5.327e-05	3.77e-06	3.59e-06	5.81e-06	6.48e-06	3.159e-05	8.096e-05	1.71e-06
M64	2	T	283.4	159.74	3.667e-05	5.915e-05	2.584e-05	2.771e-05	2.187e-05	3.983e-05	5.901e-05	7.879e-05	3.772e-05	0.00012118	2.603e-05	3.398e-05	6.286e-05	2.48e-05	9.935e-05	3.348e-05	3.743e-05	2.123e-05	1.679e-05	1.451e-05	2.151e-05	1.657e-05	7.82e-06	1.241e-05	9.03e-06	1.113e-05	9.16e-06	5.348e-05	8.32e-06	9.79e-06	2.99e-06	4.697e-05	1.251e-05	7.99e-06	5.48e-06	4.76e-06	1.61e-06	6.938e-05	1.24e-06	1.67e-06	1.26e-06	6.03e-06	4.372e-05	6.675e-05	2e-06
M65	2	T	237.86	265.66	1.856e-05	8.568e-05	3.076e-05	2.213e-05	3.813e-05	2.48e-05	3.848e-05	0.00010323	3.017e-05	0.00017688	4.207e-05	2.159e-05	8.856e-05	2.893e-05	2.29e-05	0.00012514	3.077e-05	2.416e-05	1.885e-05	6.22e-06	5.516e-05	1.35e-05	9.28e-06	2.91e-06	8e-06	3.28e-06	4.28e-06	9.546e-05	1.333e-05	6.21e-06	4.15e-06	0.00011063	4.14e-06	9.7e-06	5e-06	2.93e-06	2.2e-06	4.981e-05	2.22e-06	1.76e-06	1.63e-06	1.676e-05	0.00010876	0.00014256	4.83e-06
M66	2	T	301.41	180.15	2.042e-05	4.947e-05	2.9e-05	2.137e-05	1.696e-05	2.485e-05	2.767e-05	5.226e-05	3.264e-05	0.00011428	3.261e-05	1.27e-05	6.365e-05	0.00012387	2.416e-05	9.046e-05	4.056e-05	1.79e-05	3.049e-05	8.78e-06	2.327e-05	1.2e-05	9.5e-06	3.38e-06	8.57e-06	7.24e-06	7.6e-07	2.47e-05	4.76e-06	5.92e-06	4.58e-06	6.263e-05	4.42e-06	5.88e-06	9.7e-07	3.83e-06	2.02e-06	4.152e-05	9.6e-07	1.19e-06	4.4e-07	8.32e-06	3.17e-05	5.326e-05	2.47e-06
M67	2	T	734.86	214.93	8.224e-05	7.591e-05	4.598e-05	7.65e-05	5.68e-05	5.691e-05	7.459e-05	0.00011551	4.955e-05	0.00013337	3.68e-05	4.878e-05	0.00012876	5.977e-05	0.00010558	7.161e-05	5.034e-05	6.745e-05	6.164e-05	5.452e-05	8.061e-05	3.56e-05	3.105e-05	4.243e-05	3.471e-05	5.042e-05	2.143e-05	0.00015968	4.242e-05	3.032e-05	3.279e-05	6.802e-05	2.894e-05	2.422e-05	1.858e-05	3.378e-05	2.494e-05	6.715e-05	2.486e-05	1.565e-05	2.048e-05	3.304e-05	0.00014178	0.0001913	1.653e-05
M68	2	T	60.19	52.1	2.383e-05	5.149e-05	2.175e-05	2.748e-05	3.642e-05	3.358e-05	3.253e-05	6.993e-05	2.822e-05	0.00011	3.005e-05	3.064e-05	7.182e-05	4.278e-05	7.971e-05	7.763e-05	3.68e-05	2.564e-05	2.521e-05	1.159e-05	3.598e-05	9.02e-06	1.18e-05	1.286e-05	7.63e-06	3.73e-06	1.715e-05	6.979e-05	8.66e-06	3.1e-05	6.81e-06	4.098e-05	6.15e-06	7.24e-06	1.007e-05	1.283e-05	6.71e-06	3.013e-05	3.34e-06	1.83e-06	1.6e-06	1.707e-05	5.827e-05	8.125e-05	7.61e-06
M69	2	T	77.3	56.92	2.827e-05	5.538e-05	2.644e-05	1.778e-05	3.091e-05	1.793e-05	4.483e-05	6.667e-05	3.068e-05	0.00013463	3.552e-05	3.205e-05	7.665e-05	4.212e-05	0.0001098	8.192e-05	6.911e-05	2.238e-05	3.452e-05	1.314e-05	4.88e-05	1.051e-05	5.53e-06	1.759e-05	9.36e-06	1.887e-05	1.109e-05	6.556e-05	5.39e-06	2.321e-05	4.44e-06	5.071e-05	6.44e-06	9.29e-06	1.087e-05	1.05e-05	7.79e-06	4.094e-05	7.32e-06	4.65e-06	3.1e-07	1.671e-05	6.491e-05	8.763e-05	3.74e-06
M70	2	T	78.95	63.74	2.552e-05	8.907e-05	3.544e-05	2.078e-05	3.266e-05	3.419e-05	5.127e-05	7.783e-05	3.089e-05	0.00012745	3.076e-05	3.791e-05	7.373e-05	3.795e-05	7.597e-05	9.845e-05	8.829e-05	3.349e-05	3.31e-05	1.145e-05	4.453e-05	1.714e-05	1.291e-05	6.64e-06	1.318e-05	1.249e-05	1.926e-05	6.805e-05	1.944e-05	1.609e-05	1.04e-05	6.227e-05	1.014e-05	9.43e-06	1.075e-05	6.36e-06	7.8e-06	4.744e-05	3.61e-06	6.89e-06	2e-06	1.364e-05	5.705e-05	7.374e-05	4.12e-06
M71	2	T	67.72	58.84	2.437e-05	7.425e-05	3.386e-05	4.395e-05	3.315e-05	4.029e-05	4.389e-05	8.327e-05	5.607e-05	0.00016378	5.351e-05	3.337e-05	9.366e-05	4.294e-05	6.315e-05	0.00013484	6.806e-05	2.019e-05	2.585e-05	1.855e-05	5.369e-05	9.97e-06	1.721e-05	2.588e-05	1.182e-05	1.582e-05	2.045e-05	0.00010031	9.89e-06	2.02e-05	2.008e-05	8.947e-05	1.215e-05	9.21e-06	2.537e-05	1.533e-05	9.29e-06	5.096e-05	5.89e-06	6.9e-06	2.48e-06	2.083e-05	9.254e-05	0.00012703	9.89e-06
M72	2	T	137.4	87.69	2.727e-05	7.961e-05	3.173e-05	3.48e-05	6.353e-05	1.918e-05	6.022e-05	9.442e-05	4.73e-05	0.00015323	4.401e-05	3.755e-05	8.445e-05	3.527e-05	4.384e-05	0.00010782	6.238e-05	2.977e-05	2.303e-05	2.033e-05	3.727e-05	1.77e-05	1.153e-05	2.111e-05	1.2e-05	1.54e-05	2.046e-05	9.052e-05	1.558e-05	2.823e-05	1.715e-05	9.728e-05	1.073e-05	2.573e-05	1.148e-05	1.226e-05	8.11e-06	5.738e-05	7.87e-06	1.326e-05	8.04e-06	9.21e-06	6.84e-05	0.00012275	1.165e-05
M73	2	T	140.6	77.8	2.233e-05	6.073e-05	3.018e-05	3.177e-05	3.257e-05	2.692e-05	4.539e-05	4.225e-05	3.809e-05	9.155e-05	4.337e-05	2.569e-05	5.097e-05	3.192e-05	0.00010361	5.486e-05	5.862e-05	3.057e-05	4.568e-05	2.675e-05	3.154e-05	2.389e-05	2.57e-05	2.841e-05	2.715e-05	1.92e-05	2.019e-05	6.713e-05	2.068e-05	2.555e-05	1.872e-05	5.505e-05	2.224e-05	2.586e-05	3.063e-05	2.371e-05	2.585e-05	6.053e-05	2.201e-05	7.06e-06	1.031e-05	1.824e-05	4.616e-05	5.953e-05	1.644e-05
M74	2	L	618.8	439.29	1.794e-05	5.092e-05	1.132e-05	2.013e-05	1.179e-05	2.521e-05	7.34e-06	6.356e-05	0.00012329	1.515e-05	1.621e-05	0.00021995	0.00011163	7.904e-05	7.973e-05	1.743e-05	0.00019267	3.086e-05	4.93e-06	2.07e-06	2.701e-05	5.55e-06	3.2e-07	1.2e-07	3e-08	2.06e-06	1.57e-06	1.434e-05	8.59e-06	4.663e-05	7.8e-06	8.806e-05	2.553e-05	1.3e-07	0	0	0	1.725e-05	0	0	0	1.64e-06	3.228e-05	4.182e-05	4e-08
M75	2	L	52.3	63.25	1.14e-05	7.455e-05	2.272e-05	2.283e-05	9.79e-06	2.448e-05	3.834e-05	0.0001331	4.441e-05	4.669e-05	0.00014345	0.00014155	0.00010859	8.107e-05	3.848e-05	2.663e-05	0.00022493	2.574e-05	4.29e-06	5.9e-06	4.466e-05	3.5e-06	4.03e-06	2.04e-06	1.65e-06	1.18e-06	1.35e-06	2.577e-05	7.9e-06	2.503e-05	1.66e-06	0.00014745	7.49e-06	3.92e-06	0	8.1e-07	1.4e-07	2.568e-05	0	0	0	6.3e-07	4.561e-05	6.205e-05	1.33e-06
M76	2	L	202.4	182.62	4.62e-06	0.00013891	1.35e-05	2.7e-06	3.12e-06	3.58e-06	1.378e-05	3.57e-06	0.00014902	8.749e-05	7.02e-06	4.75e-06	0.00021306	0.00041237	1.638e-05	5.667e-05	2.386e-05	1.35e-06	0.00039244	1.53e-05	1.051e-05	0.00011375	0	0	0	0	0	0	1.951e-05	1.428e-05	3.32e-06	0.00013006	0.00021159	9.76e-06	0	0	0	7.77e-06	0	0	0	1.3e-07	8.848e-05	0.00011891	1.047e-05
M77	2	L	58.21	58.45	3.033e-05	0.00010002	2.548e-05	1.451e-05	1.608e-05	3.339e-05	3.328e-05	0.00013537	9.373e-05	3.138e-05	0.00020861	0.00027555	0.00013556	7.699e-05	2.956e-05	2.27e-05	0.00043342	3.013e-05	8.96e-06	1.463e-05	7.059e-05	1.384e-05	4.77e-06	5.18e-06	3.28e-06	1.78e-06	6.2e-06	5.406e-05	2.056e-05	3.298e-05	1.63e-06	0.0003356	2.232e-05	9.42e-06	1.09e-06	2.34e-06	1.26e-06	3.138e-05	1.69e-06	9.9e-07	3.1e-07	8.44e-06	0.0001158	0.00013514	9.52e-06
M78	2	L	29.18	30.38	2.83e-05	0.0001458	2.654e-05	1.352e-05	1.933e-05	2.497e-05	1.199e-05	0.00016946	5.473e-05	5.98e-05	0.00020968	4.876e-05	0.00033557	7.398e-05	2.786e-05	2.132e-05	0.00028343	4.04e-05	3.822e-05	7.48e-06	0.00029013	3.621e-05	1.58e-06	4.37e-06	3.74e-06	1e-06	1.05e-06	1.735e-05	4.15e-06	6.34e-06	1.47e-06	0.00017252	2.32e-06	1.305e-05	6.5e-07	4.1e-07	3.5e-07	2.255e-05	1.053e-05	4.6e-07	2.3e-07	7.275e-05	0.00022857	0.00012914	7.08e-06
M79	2	L	444.06	102.26	2.161e-05	8.75e-06	0.00013885	1.601e-05	9.91e-06	4.96e-06	6.3e-06	0.00015512	4.34e-06	1.98e-06	4.59e-06	4.69e-06	3.33e-06	2.18e-06	2.263e-05	3.52e-06	6.56e-06	1.103e-05	8.424e-05	6.19e-06	2.56e-06	5.8e-07	3.8e-07	1.121e-05	2.24e-06	1.17e-06	1.3e-07	9.8e-07	0.00014521	4.239e-05	7.703e-05	9.8e-07	4.8e-07	6.74e-06	0.0002538	0.00012361	8.088e-05	9.166e-05	7.148e-05	1.07e-06	4.9e-07	0.00015962	0.00012831	1.968e-05	8.83e-06
M80	2	L	113.1	53.56	1.641e-05	9.067e-05	1.142e-05	9.86e-06	1.649e-05	2.527e-05	2.308e-05	0.00012543	4.314e-05	4.046e-05	0.00021721	5.92e-05	0.00019327	6.222e-05	1.216e-05	5.701e-05	0.00019056	2.008e-05	9.91e-06	6.08e-06	0.00013937	5.72e-06	2.8e-06	1.29e-06	3.82e-06	4.22e-06	6.7e-07	4.142e-05	9.98e-06	8.69e-06	5.82e-06	0.0001595	3.34e-06	1.201e-05	1.16e-06	2.27e-06	1.7e-07	1.706e-05	1.81e-06	8.1e-07	5.8e-07	2.491e-05	0.00014307	0.00011489	3.96e-06
M82	2	L	36.99	19.9	2.502e-05	9.741e-05	1.834e-05	1.392e-05	8.75e-06	2.123e-05	1.935e-05	0.00011779	4.826e-05	3.713e-05	7.364e-05	0.000223	0.00024089	4.442e-05	2.365e-05	2.229e-05	0.00021667	2.546e-05	3.3e-06	4.36e-06	0.00011444	1.031e-05	1e-08	4e-07	1.09e-06	1.19e-06	2.9e-07	2.929e-05	8.78e-06	8.9e-06	2.35e-06	0.00013941	1.088e-05	1.109e-05	7e-08	3e-07	3e-08	3.097e-05	3.41e-06	1e-07	0	2.853e-05	0.00012026	0.00011167	4.56e-06
M83	2	L	196.53	80.57	3.583e-05	7.746e-05	2.025e-05	1.58e-05	2.522e-05	2.96e-05	2.519e-05	0.00010966	4.347e-05	9.652e-05	0.00010156	2.989e-05	0.00027175	5.107e-05	1.535e-05	0.00011022	6.973e-05	2.505e-05	1.327e-05	9.75e-06	0.00021401	1.503e-05	2.54e-06	3.47e-06	2.67e-06	7.7e-07	1.42e-06	3.147e-05	2.57e-06	2.78e-06	1.54e-06	6.46e-05	1.06e-06	6.55e-06	2.83e-06	3.9e-07	1.33e-06	2.806e-05	2.311e-05	5.09e-06	1.8e-07	7.461e-05	0.00017704	9.268e-05	8.57e-06
M84	2	L	127.07	81.36	2.28e-05	7.808e-05	1.528e-05	8.98e-06	1.075e-05	2.718e-05	2.014e-05	0.00011691	4.277e-05	3.37e-05	0.00016665	0.00011672	0.00019323	6.55e-05	2.245e-05	1.021e-05	0.00023705	2.269e-05	5.09e-06	1.65e-06	0.00013425	8.43e-06	8e-08	3.25e-06	1.69e-06	9.5e-07	3.3e-07	3.024e-05	8.18e-06	1.595e-05	5.9e-07	0.00017655	8.59e-06	1.6e-06	2.24e-06	6.5e-07	2e-08	1.66e-05	1.51e-06	5.1e-07	0	3.717e-05	0.00012032	8.609e-05	1.26e-06
M85	2	L	67.16	53.56	0.00013629	0.00018392	6.747e-05	0.00023863	0.00076485	0.00035065	9.328e-05	4.823e-05	0.00021902	5.302e-05	4.908e-05	0.00037971	0.00024424	4.292e-05	5.287e-05	2.086e-05	9.662e-05	0.00028551	3.008e-05	4.67e-06	8.371e-05	5.397e-05	1.24e-06	1.09e-06	1.17e-06	0	0	2.225e-05	1.685e-05	1.02e-05	2.04e-06	7.18e-05	0.00020274	8.9e-06	7.4e-07	3.4e-07	1.7e-07	1.675e-05	0	8e-08	0	5.67e-06	0.00014073	0.000135	1.192e-05
M86	2	L	61.27	54.61	3.166e-05	0.0001161	2.75e-05	1.615e-05	2.186e-05	3.183e-05	3.718e-05	1.419e-05	0.00022971	6.93e-05	4.1e-05	5.819e-05	0.00048377	0.00012578	6.692e-05	6.584e-05	2.347e-05	0.00027354	0.00010053	5.04e-06	7.15e-06	0.00012781	1.32e-06	1.58e-06	2.01e-06	1.62e-06	4.12e-06	7.26e-06	2.477e-05	7.486e-05	1.097e-05	0.00026502	9.373e-05	3.93e-06	1.33e-06	4e-07	2.9e-07	2.045e-05	8.2e-07	2.48e-06	1e-07	1.834e-05	0.00012073	0.00010587	4.76e-06
M87	2	L	280.47	113.27	1.846e-05	0.00011309	1.888e-05	1.074e-05	7.86e-06	1.655e-05	1.549e-05	0.00016444	2.723e-05	2.675e-05	0.00017298	2.973e-05	0.00023344	6.236e-05	6.4e-06	2.114e-05	0.00017045	1.649e-05	3.69e-06	2.57e-06	0.00017469	9.35e-06	1.14e-06	8.1e-07	2.2e-07	2.14e-06	4.8e-07	1.262e-05	6.61e-06	1.845e-05	5.6e-07	0.00012836	2.67e-06	5.8e-07	0	4e-08	7.6e-07	1.567e-05	1e-06	1.9e-07	2.6e-07	4.409e-05	0.00012701	0.00010004	4.92e-06
M88	2	L	33.42	30.84	1.892e-05	8.528e-05	1.558e-05	1.187e-05	1.657e-05	2.289e-05	1.586e-05	0.00011881	5.881e-05	3.897e-05	0.00012703	0.00012665	0.00022583	7.911e-05	3.383e-05	2.162e-05	0.00022887	3.69e-05	1.426e-05	1.75e-06	0.00015652	1.502e-05	1.45e-06	9.2e-07	3.06e-06	8.2e-07	6.2e-07	3.977e-05	1.494e-05	2.421e-05	2.24e-06	0.00015322	7.74e-06	5.34e-06	2.27e-06	2e-07	8e-07	1.456e-05	4.75e-06	1.44e-06	1.7e-07	4.321e-05	0.00015728	0.00010483	4.37e-06
M89	2	L	70.34	69.56	2.378e-05	0.00010924	1.529e-05	5.15e-06	6.68e-06	2.255e-05	1.158e-05	3.072e-05	0.00017757	4.096e-05	1.472e-05	0.00027486	0.0002758	3.787e-05	5.845e-05	1.465e-05	0.00016893	0.00013057	9.03e-06	4.1e-07	0.00017912	4.196e-05	8.9e-07	9.8e-07	2.39e-06	1e-07	2.8e-07	2.294e-05	1.227e-05	2.583e-05	4.19e-06	0.00014055	8.657e-05	5.74e-06	4.1e-07	5.9e-07	3.8e-07	1.518e-05	3.17e-06	4.06e-06	0	3.263e-05	0.00017931	0.00011609	6.16e-06
M90	2	L	122.83	119.44	2.793e-05	0.00016597	3.055e-05	1.609e-05	2.299e-05	3.148e-05	1.732e-05	0.00018663	0.00010811	6.9e-05	0.00012249	0.00023747	0.00037751	6.876e-05	2.85e-05	1.566e-05	0.00034632	2.807e-05	2.391e-05	1.37e-06	0.00028891	2.5e-05	1.15e-06	3.52e-06	4.51e-06	2.35e-06	3.25e-06	3.054e-05	1.092e-05	2.581e-05	2.96e-06	0.00023456	2.386e-05	1.093e-05	1.11e-06	5.5e-07	6.8e-07	2.253e-05	6.13e-06	2.21e-06	1e-08	6.873e-05	0.00024471	0.00016863	1.032e-05
M91	2	L	76.11	67.22	2.915e-05	0.00014372	3.611e-05	1.272e-05	1.22e-05	2.188e-05	2.107e-05	2.634e-05	0.00028031	4.073e-05	2.967e-05	0.00033033	0.00052649	6.033e-05	8.311e-05	4e-05	8.157e-05	0.00042985	5.278e-05	9.13e-06	0.00013464	0.00016537	2.71e-06	1.9e-06	2.06e-06	9.5e-07	5.22e-06	2.177e-05	2.856e-05	4.63e-05	1.576e-05	0.00027629	0.00017487	1.31e-05	4.4e-07	1.42e-06	4.85e-06	2.397e-05	1.206e-05	6.02e-06	1.3e-06	4.46e-05	0.00026273	0.00017235	2.291e-05
[truncated: 198 more columns]
